# Supplementary material for: Two Beats One: Osteosarcoma Therapy with Light-Activated and Chemo-Releasing Keratin Nanoformulation in a Preclinical Mouse Model
Source: Pharmaceutics. 2022 Mar 19;14(3):677. doi: 10.3390/pharmaceutics14030677 (PMC8950553; doi:10.3390/pharmaceutics14030677)
Supplement: Supplementary file 1 [file pharmaceutics-14-00677-s001.zip]

Archive with 1 entries (1 files):
- pharmaceutics-1624343-supplementary.pdf
